# Supplementary material for: Phylogeography Reveals Geographic and Environmental Factors Driving Genetic Differentiation of Populus sect. Turanga in Northwest China
Source: Front Plant Sci. 2021 Aug 11;12:705083. doi: 10.3389/fpls.2021.705083 (PMC8385373; doi:10.3389/fpls.2021.705083)
Supplement: Supplementary Table 1 — Overview of information about the samples used in this study. [file Data_Sheet_1.xlsx]

## Sheet: Table S1
		Table S1 Overview of information about the samples used in this study
		Species		Province		Region	Population	Individual number	Longitude(E)	Latitude (N)	Altitude (m)
		P.euphratica		Sorthern Xinjiang		AKS	KPX	18	793128	401309	1042-1095
							AWT	11	805633	402132	1000-1036
							WSX	27	804717	411218	1104-1140
							SYX	42	828462	409493	929-989
							KCX	36	835134	411655	917-934
							BCX	28	814851	413922	1231-1256
							ALE	12	81°02′0′′	40°30′37"	1012-1038
						KS	BCX	30	781828	394610	1121-1137
							MGTX	22	781437	392143	1132-1156
							YPHX	35	771426	391036	1166-1246
							JSX	23	772304	393848	1161-1174
							SLX	18	761034	391022	1259-1279
							YJSX	2	762433	385552	1241-1296
							SCX	17	772153	382355	1187-1220
							YCX	20	773442	381043	1230-1299
						HT	PSX	18	790038	373655	1290-1328
							MYX	14	801110	374616	1239-1290
							LPX	10	800725	372540	1101-1284
							CLX	13	810140	365609	1394-1457
							YTX	14	812446	373548	1263-1452
							MFX	26	824741	374337	1278-1387
						BZ	QMX	40	840489	374333	1088-1315
							RQX	38	870668	384590	801-984
							YLX	28	854827	410828	841-931
							KEL	27	854643	413093	884-895
							HSX	25	865118	421020	1047-1084
							LTX	20	841450	411525	905-969
				Gansu		-	MQX	14	103°08′52′′	38°38′43′′	1283-1323
							JTX	16	98°52′12′′	39°56′02′′	1191-1284
							GZX	18	960305	403210	1027-1218
							DHX	10	944957	401031	1033-1140
							AKS	12	932606	394639	1447-1493
				Ningxia		-	ZW	6	105°07′18′′	37°35′31′′	1207-1220
				Inner Mongolia		-	EJN	37	101°05′00′′	41°57′55′′	813-926
							SZWQ	13	111°15′54′′	42°50′01′′	901-963
				Qinghai		-	GEM	36	942013	362613	2709-2936
				Northern Xinjiang		TLF	TKX	19	880956	431240	1128-1152
						HM	YZQ	12	930450	423513	390-405
							YWX	61	951502	433950	456-489
							BLKX	11	935757	435823	1049-1120
						CJ	MLX	30	911732	444926	730-756
							JMSE	6	890051	440418	670-676
							HTBX	8	865413	443124	359-401
							MNSX	11	861956	443925	353-362
						ALT	HBHX	17	861533	475529	431-456
							FHX	8	874633	471219	489-494
							BEJX	19	865610	473934	466-494
							FYX	11	884511	465445	677-724
						BZ	ALSK	24	825814	450044	194-206
							JHX	15	832552	445439	203-217
						TC	SWX	9	854631	445237	312-328
							WUSU	23	834955	444755	260-268
							HFX	41	851621	461528	469-477
							TLX	12	851908	460913	426-431
						YL	HCX	16	803308	440529	631-638
							CX	11	804106	435023	528-542
						KLMY	KLMYS	14	850831	451942	271-278
							WEH	19	853954	460741	296-302
						WLMQ	DBC	10	882116	431641	936-969
		P. pruinosa		Sorthern Xinjiang		AKS	KPX	15	793128	401309	1042-1095
							AWT	17	805633	402132	1000-1036
							WSX	2	804717	411218	1104-1140
							SYX	29	828462	409493	929-989
							KCX	6	835134	411655	917-934
							BCX	1	814851	413922	1231-1256
							ALE	7	81°02′03"	40°30′37"	1012-1038
						KS	BCX	31	781828	394610	1121-1137
							MGTX	39	781437	392143	1132-1156
							SLX	19	761034	391022	1259-1279
							YJSX	11	762433	385552	1241-1296
							SCX	11	772153	382355	1187-1220
							ZPX	17	765814	380205	1402-1424
						KZ	AKTX	15	754751	390852	1366-1371
						HT	PSX	10	790038	373655	1290-1328
							MYX	16	801110	374616	1239-1290
							LPX	14	800725	372540	1101-1284
							CLX	23	810140	365609	1394-1457
							MFX	15	824741	374337	1278-1387
							YTX	21	812446	373548	1263-1452
						BZ	QMX	13	840489	374333	1088-1315
							YLX	15	854827	410828	841-931
							LTX	9	841450	411525	905-969
				Northern Xinjiang		YL	CX	34	804106	435023	528-542
							KKDL	16	804721	435547	542-559
							NLKX	31	821231	433553	748-765

## Sheet: Table S2
	Table S2 The primers used for each target SNP site
Nnme	Forward primer	Reverse primer	PRIMER_LEFT	PRIMER_RIGHT	PRIMER_LEFT_TM	PRIMER_RIGHT_TM	PRIMER_LEFT_GC_PERCENT	PRIMER_RIGHT_GC_PERCENT	PRIMER_PRODUCT_SIZE	No. ePCR product	ePCR product details
P001	TAACCTGCTATTCCTTCCGAAATTAAGC	TACAATCAGTCACAAATTGAGCTTCCTC	422,28	679,28	61.771	61.87	39.286	39.286	258	1	chr01_+_529276_529533_0_0_258
P002	TCACATTCTGGTCGGCGTCA	ACCAACCTGGTCAGGAGCC	441,20	620,19	61.812	61.53	55	63.158	180	1	chr01_+_3980262_3980441_0_0_180
P003	AATTACTGTTCCTAACTTTGTTGCCTCC	GCTGCCGTTTAGATCTGTTTAGATTCAT	429,28	657,28	62.038	62.016	39.286	39.286	229	1	chr01_+_6718164_6718392_0_0_229
P004	GCTCATTAATACTTTCGTTAATGTCTTTTGC	GGTGTATTCAATGACTTCCACTTCAAGA	450,31	649,28	60.858	61.619	32.258	39.286	200	1	chr01_+_9895529_9895728_0_0_200
P005	GTCAATTCTCCTCGTCGATATCAAACAC	TCTCTTGCATTGAATTGAATCTGAAGGT	363,28	613,28	62.237	61.631	42.857	35.714	251	1	chr01_+_14024979_14025229_0_0_251
P006	GTTGCGATATCACGGTCGTACA	TGTGTGCTTGCAACCAAGGC	325,22	569,20	60.792	62.295	50	55	245	1	chr01_+_16613065_16613309_0_0_245
P007	TGTTGTTGCTAAGATTTGAGCTTCC	AGAAAAGAGATGCTAGTGCAGTCCA	473,25	655,25	60.278	62.03	40	44	183	1	chr01_+_23477834_23478016_0_0_183
P008	CCCCCACAAAAATTGAAGCAGAAAATTA	TTAACCCTTGTACTTGGTTTCACATCAC	358,28	596,28	61.572	61.981	35.714	39.286	239	1	chr01_+_27230740_27230978_0_0_239
P009	ATGGCATAGGATTCCCAAAGCA	AGCAACAAGCAGCAGCCAC	522,22	732,19	60.091	61.853	45.455	57.895	211	1	chr01_+_29988739_29988949_0_0_211
P010	AGACCCTGATGAAGCAATGGAGT	TCTAGTGCCTCGACTTTTCCAGT	487,23	678,23	61.655	61.317	47.826	47.826	192	1	chr01_+_33184861_33185052_0_0_192
P011	GTCACAGTTTTGAAGTGCGAATGTTTAT	GAGATTGGATTCCTCGCCTTCATATTTC	487,28	670,28	61.59	62.12	35.714	42.857	184	1	chr01_+_38199157_38199340_0_0_184
P012	GGCTGGAGGATAGATTCAGACTTCTTTA	TCAAACTTAGAAAAGAGATGCCGGTCTA	436,28	654,28	62.001	62.303	42.857	39.286	219	1	chr01_+_42288620_42288838_0_0_219
P013	GCAATGGAGTACCTAAACTTGCTATCTG	ATTGACCACTCCTTTTCAATTCTAGTGC	383,28	581,28	62.016	62.085	42.857	39.286	199	1	chr01_+_47758609_47758807_0_0_199
P014	GGGTAATCTTGTCTTCGCTGAGG	CAAAATGGTCGCCTAAAAGCCCT	415,23	629,23	60.985	61.933	52.174	47.826	215	1	chr01_+_52129984_52130198_0_0_215
P015	TAATTCTAGCCACAGCAGGGACC	ATTGTTGGCCATAACCTCGCTTG	327,23	589,23	62.017	61.985	52.174	47.826	263	1	chr01_+_57945504_57945766_0_0_263
P016	AATTAGATTTAACGTCAGCCTCGCAAAT	TTTTATACTCGAATAGTCCCGTCAGCTT	389,28	643,28	62.173	62.189	35.714	39.286	255	1	chr02_+_753240_753494_0_0_255
P017	CATAAAGTGATGGATGCTTTCCTTTCCT	ATTCTTGGCGTTTGCAAGATTTATTCAC	481,28	668,28	61.942	61.903	39.286	35.714	188	1	chr02_+_4621421_4621608_0_0_188
P018	AAACAAAGCCTATAATAACGACATGCCT	CCCTTTTACGCTTTCTCAAACCATTTTC	363,28	613,28	61.728	62.052	35.714	39.286	251	1	chr02_+_7136133_7136383_0_0_251
P019	ACCATGATGTGCTGCTTCGT	TGGGTGTCCACTCACACACT	512,20	748,20	60.322	60.981	50	55	237	1	chr02_+_10903343_10903579_0_0_237
P020	ATGATAAATGCATTGTGATAGCACCCAA	GAGTCACTACCTCCTGCTATACTTTCTC	448,28	663,28	61.998	62.026	35.714	46.429	216	1	chr02_+_13657726_13657941_0_0_216
P021	CAGATTTGTTCGTTACCTCTGGTACTTC	CAATATCACCACCAAAACATTCCAGGAT	511,28	754,28	61.901	62.154	42.857	39.286	244	1	chr02_+_16961022_16961265_0_0_244
P022	GCATGGCAAATGCCTCCTTGTAT	TCTAGAAGTCCAAATGAGCTGAATGT	510,23	735,26	62.063	60.296	47.826	38.462	226	1	chr02_+_23045640_23045865_0_0_226
P023	TTGTCTGCCCAAAACGTCATTGATAATA	TTTCATGTGGGTCTGGTTTTAAAAAGGT	374,28	613,28	61.879	62.113	35.714	35.714	240	1	chr02_+_26833977_26834216_0_0_240
P024	TGCTTCAGAGGGGATAATGCACA	ACACTGGAATAAAGCTCAGCCCA	408,23	676,23	61.966	62.156	47.826	47.826	269	1	chr03_+_1437675_1437943_0_0_269
P025	GATTCATACCAGGTTTTTCCTTTCCCTA	ATCACAATGTCAAGGTCAAGAGTAGGAT	392,28	618,28	61.22	62.115	39.286	39.286	227	1	chr03_+_5105219_5105445_0_0_227
P026	GCTCCATGCACATTCCTAACCCT	TCCATCTCAAAGCTCTCATCAACTT	442,23	687,25	62.836	60.28	52.174	40	246	1	chr03_+_11575335_11575580_0_0_246
P027	TGCTTTCTTTTGAGCTCGCCA	GGTCCTCCAGCTCCCTACAC	418,21	687,20	61.085	61.331	47.619	65	270	1	chr03_+_16061173_16061442_0_0_270
P028	ACTCTGCCTGTCCTTTCTCTCT	GCCGTTTGGTAACGCCCG	433,22	650,18	60.493	62.093	50	66.667	218	1	chr03_+_18868184_18868401_0_0_218
P029	CATGATTAAGCAATAACGCCTTTCTTCG	GAGAGACCGACTTGTTTGATTCTTTACC	341,28	608,28	61.829	62.105	39.286	42.857	268	1	chr03_+_22562485_22562752_0_0_268
P030	TATTCAAATCTTGGGAAGCCCGC	ATTGGCCCATTCCTAAACAGCAG	508,23	731,23	61.497	61.446	47.826	47.826	224	1	chr03_+_25443971_25444194_0_0_224
P031	GCCTATAACTAGCTCCTCGAGCC	TCCTTGTTATGCCACCGTCTAGT	502,23	756,23	61.978	61.385	56.522	47.826	255	1	chr04_+_319022_319276_0_0_255
P032	GTGTCAGCTTTCCTGGTCTCTCT	CCCCCTTTTAGAACTCTAGCCGT	445,23	707,23	61.878	61.702	52.174	52.174	263	1	chr04_+_3474113_3474375_0_0_263
P033	AAGCGAGACCATTTGTAACCCCT	GCCGATCCTCAATTGCTGCTAAG	358,23	605,23	62.152	62.142	47.826	52.174	248	1	chr04_+_7837054_7837301_0_0_248
P034	GTTCATTGTCTTCCCCGTGATCG	TCCAAACCGTTGGTTCAAAGTGT	446,23	698,23	61.771	61.374	52.174	43.478	253	1	chr04_+_12521870_12522122_0_0_253
P035	TGCAGCTCTCAAAAGCTGTTATTTTCTA	GGAAATTGGTTGGAACTGGATCATCATA	325,28	585,28	61.825	61.738	35.714	39.286	261	1	chr04_+_24511003_24511263_0_0_261
P036	GGGTATTACATGAGGAGTTGCACAAAAT	TATCTTGATTTGCACATCTCTTATGCCC	395,28	655,28	62.142	61.828	39.286	39.286	261	1	chr04_+_31051520_31051780_0_0_261
P037	ATTAGCCGGATTGGATGCCTGTA	CCAAAGCCCGTACATTCCATGAC	341,23	609,23	61.838	62.034	47.826	52.174	269	1	chr05_+_471344_471612_0_0_269
P038	ACCAGATTTGAGCCCCAGGT	GCCCCTTCTCCCGTGGC	453,20	663,17	61.143	62.583	55	76.471	211	1	chr05_+_3477082_3477292_0_0_211
P039	GCGTAGTCATGCCCTTCGG	GGTGCAAGTGACACACTCACG	468,19	683,21	60.883	61.981	63.158	57.143	216	1	chr05_+_6130951_6131166_0_0_216
P040	TTCCTTACGTTCCCCCTCCA	CAGCTATTGCATGCTGGTCGT	421,20	683,21	60.179	61.344	55	52.381	263	1	chr05_+_10189590_10189852_0_0_263
P041	AGGAAAGAATGGATAATTTGGTCAGCTC	AAATGTTTGCACTCTCTCTATCTATGCC	325,28	594,28	61.734	61.566	39.286	39.286	270	1	chr05_+_14795805_14796074_0_0_270
P042	ACGAACACTGAGTCGATGGGG	GCCACAGGAGCTATTCGCGT	492,21	705,20	62.094	62.908	57.143	60	214	1	chr05_+_18203590_18203803_0_0_214
P043	ACGCCCTCTATGGATCGGG	CGAGGAATCACATGCATCGTCC	413,19	678,22	60.909	61.682	63.158	54.545	266	1	chr05_+_22688841_22689106_0_0_266
P044	GCCCCTGGGAATTTTGTGCG	GGCGGTGAATCAGTGATCGG	449,20	657,20	62.506	61.154	60	60	209	1	chr05_+_25804937_25805145_0_0_209
P045	TCCTGTATCACGTGCCTCCAA	TCACTGCTAGAATCAGAGCGCA	460,21	706,22	61.169	61.783	52.381	50	247	1	chr05_+_29721457_29721703_0_0_247
P046	AACTTTCCGGCCAACACTTACT	AGTGCGTGTCGTTTCTCCGA	493,22	761,20	60.422	62.067	45.455	55	269	1	chr05_+_32597554_32597822_0_0_269
P047	AGAACTCAATCCATACGCTACGTTAGAA	TGACCACCACCTAGATGATTAATTTTGC	415,28	667,28	62.18	61.935	39.286	39.286	253	1	chr06_+_163980_164232_0_0_253
P048	AGGCTTTGAGCTTTCACAATTATAAGACA	CATGCTTTCTACAGGCCTTCTCTTCTTG	490,29	685,28	61.798	63.911	34.483	46.429	196	1	chr06_+_3310512_3310707_0_0_196
P049	AAGGGCCAAGGCCCCAG	AGAATGGCGAGGGTGGGC	465,17	709,18	61.728	62.115	70.588	66.667	245	1	chr06_+_7099459_7099703_0_0_245
P050	CAAACTTCTACTCCCAAGACTTTTCGAC	CAAATCCAAGCGATCCTATCCTTTTGTA	520,28	777,28	62.256	61.773	42.857	39.286	258	1	chr06_+_11779483_11779740_0_0_258
P051	TCCGTCATTTGCCCGAGGT	TGGGGCCTATGACATCGAGA	457,19	656,20	61.589	60.106	57.895	55	200	1	chr06_+_23306746_23306945_0_0_200
P052	GGACAACGATGCTAGCACCAAG	ACTGATGATCGCAAAGGCCA	508,22	733,20	61.817	60.035	54.545	50	226	1	chr06_+_26606155_26606380_0_0_226
P053	GGTGGTTCTTTTACCCTGCACA	CCTTCCCACCTCCCACACC	382,22	593,19	61.013	61.907	50	68.421	212	1	chr06_+_29483410_29483621_0_0_212
P054	TAGATTCAGCAGCAGGGTTCTCC	CCACAAAGCCCCATCATAAACCC	451,23	708,23	62.011	62.006	52.174	52.174	258	1	chr06_+_34700761_34701018_0_0_258
P055	CACAGTCATTAAGCAGTTTACTTCAGGT	CTATTTGTTTACTATCATGGCTGTCGCA	499,28	755,28	61.818	62.011	39.286	39.286	257	1	chr07_+_10936_11192_0_0_257
P056	AGTCGCGAGTCGCAAAACG	CCAATCTCCGTGAGTGTATCCC	497,19	749,22	61.646	60.224	57.895	54.545	253	1	chr07_+_5358358_5358610_0_0_253
P057	AGATGCCTAAATGGATGGCAAACT	GACACTGTTTAGTGTTCAGCCCA	396,24	650,23	60.877	60.992	41.667	47.826	255	1	chr07_+_11630829_11631083_0_0_255
P058	GGAGGGAGAGGGTCCCCTTA	ACGAGGTTGTCCATGGCGT	373,20	625,19	61.601	61.879	65	57.895	253	1	chr07_+_18517684_18517936_0_0_253
P059	CGGAGGCATATTCTCCACAAGCA	CAGTCCTTAACCCATGCATCCCT	466,23	720,23	62.863	62.285	52.174	52.174	255	1	chr07_+_23436009_23436263_0_0_255
P060	CAGATTACTCTACTGCCTCTTCTTCCTT	TTTAAGAATTATTTGTTGCTCACGTCGC	519,28	753,28	61.943	61.681	42.857	35.714	235	1	chr08_+_419833_420067_0_0_235
P061	ACGTGGGATGTCCGGGTC	CATCCCGCTCAACCATTCAAGA	499,18	716,22	61.388	60.941	66.667	50	218	1	chr08_+_4792706_4792923_0_0_218
P062	AAGCCAGTAAGCGCCAACA	AGTCGAGTGTGCAATGGCTG	452,19	721,20	60.228	60.952	52.632	55	270	1	chr08_+_7595782_7596051_0_0_270
P063	TGCCCACTTTCTCCCCGA	TGACGTTGGGGCCCAGT	419,18	660,17	60.528	60.859	61.111	64.706	242	1	chr08_+_10174870_10175111_0_0_242
P064	CCTACACGTGCATGAGATTGTAGTA	ACAACATCAATAATAGCAGCAGCAGT	306,25	575,26	60.45	61.577	44	38.462	270	1	chr08_+_13051540_13051809_0_0_270
P065	ATTTTGTTTGGAAGTCTGAATTTTGCAC	CAGGTAACATTGTTGCTACTGTACCTTC	337,28	585,28	60.629	62.113	32.143	42.857	249	1	chr08_+_18670489_18670737_0_0_249
P066	TGTTTTGTACTTGGTTGACTTTGCAT	TCATGGTTTAAGCGTTGCTCGTT	502,26	706,23	60.573	61.601	34.615	43.478	205	1	chr09_+_3317928_3318132_0_0_205
P067	CCAAGTCCTACATGCCATTGTCC	TGATCGATCGTTGCATGATGTCC	498,23	740,23	61.492	61.347	52.174	47.826	243	1	chr09_+_7137818_7138060_0_0_243
P068	CGATTTATGGGTTCGAAGTAAAGTCCTC	CCGAACTTGACCAGGTAATAAAATTTCG	457,28	671,28	62.001	61.285	42.857	39.286	215	1	chr09_+_10672037_10672251_0_0_215
P069	TGGCCCTCTGGCATTCCATT	GCACGAGCCTCTTTTCTCACA	425,20	657,21	61.878	60.874	55	52.381	233	1	chr09_+_13434418_13434650_0_0_233
P070	TGAGCAGTCTGAATGCATTTCCC	GCTAGCAGGGGTGGATCGATAAT	525,23	716,23	61.432	61.947	47.826	52.174	192	1	chr09_+_17579261_17579452_0_0_192
P071	CAAGCATAAAAGCGTGTACAAATCCTTC	TTTTAGCTTGCTTAGTATTTCTCCTGGC	442,28	663,28	61.936	61.928	39.286	39.286	222	1	chr10_+_1449091_1449312_0_0_222
P072	ACCAGCTTCCTTTTCCGATAAGATT	GGACCATGACTGGGGATTGATCG	422,25	608,23	60.574	62.928	40	56.522	187	1	chr10_+_5559957_5560143_0_0_187
P073	CGCTGTCGCACGCGATT	CTCTGCTTCACGCGCCG	531,17	720,17	61.586	61.59	64.706	70.588	190	1	chr10_+_9680263_9680452_0_0_190
P074	AGCCGGCAGAACAACCCT	CTCCTTGTGGTTCGACCCCT	385,18	634,20	61.57	61.481	61.111	60	250	1	chr10_+_14592773_14593022_0_0_250
P075	GGGTGACATATGGAATCCTCAACG	TCTCGGTCAGCAGTGACTCATTT	487,24	680,23	61.276	61.874	50	47.826	194	1	chr10_+_17717137_17717330_0_0_194
P076	AGCCAACTTGGAAGCATAACCA	TCAAACGATGACAACGCGTCC	481,22	702,21	60.491	61.778	45.455	52.381	222	1	chr10_+_21207018_21207239_0_0_222
P077	TCACAAGTTTTGTGCAATGATTTTGCTT	AACTCACATTAAACCAGAACTTCACAGT	425,28	617,28	62.122	61.471	32.143	35.714	193	1	chr10_+_25492665_25492857_0_0_193
P078	AGAATAGTGCATCATTGTAATGGCCTTC	TAGTATCCTAACTGCATCATCCACTTCC	352,28	597,28	62.035	62.05	39.286	42.857	246	1	chr11_+_815729_815974_0_0_246
P079	ACATTTAGGTTTGGATTAGATCTGGTTCG	GAAACCTAATAAAGAGTCCATCTCTAGCA	516,29	756,29	61.69	60.639	37.931	37.931	241	1	chr11_+_6875980_6876220_0_0_241
P080	CTTCCATGGTGAGTTGCTTGGTC	GAATTGCCAGGACTACCCCTAGA	438,23	617,23	61.917	61.204	52.174	52.174	180	1	chr11_+_16456730_16456909_0_0_180
P081	GGGTACCCGAACTCCCTGAG	AGGCATTTTGCGGGTAACCCTA	444,20	654,22	61.328	62.286	65	50	211	1	chr11_+_20394511_20394721_0_0_211
P082	CGGAGTTGTTGGCAGAGCG	ACGTTGCTTTCCACAGTTGCC	358,19	570,21	61.671	62.213	63.158	52.381	213	1	chr11_+_22924040_22924252_0_0_213
P083	GCCCTCCCAGTTCCTTTCCA	TTGGATCCAGATTTGGCACAGT	468,20	721,22	61.79	60.225	60	45.455	254	1	chr12_+_1511853_1512106_0_0_254
P084	CCTCAGGAGAAGACCATTGCCA	GGGTTCCTAGGGCCAGGG	472,22	681,18	62.012	61.097	54.545	72.222	210	1	chr12_+_5294840_5295049_0_0_210
P085	GCTCACGGTTAACAGCATCACTC	TAGCTTCAGAGTCCCATCAACGG	336,23	592,23	62.005	61.996	52.174	52.174	257	1	chr12_+_14479088_14479344_0_0_257
P086	CAAGTTAATTGGGTGTCCTTTCCACATA	AACAACAGCCAAGCCTCAATAATAAACT	360,28	598,28	61.838	62.049	39.286	35.714	239	1	chr12_+_18174545_18174783_0_0_239
P087	GTTGGCCCAGAGGCCGT	GGGTTGTGTTAGCAGTTCCCA	356,17	586,21	62.104	60.478	70.588	52.381	231	1	chr13_+_781957_782187_0_0_231
P088	TCGATTTCCCCAAAGTTCGAGTT	CCATTTCCACCGAATCGAAACCC	439,23	677,23	60.495	62.276	43.478	52.174	239	1	chr13_+_5338906_5339144_0_0_239
P089	TACTGCCCAATTCTCTTTACTATCTCCC	ATGTTTCACGGCTACTATTCCTCTACAT	443,28	641,28	62.006	61.998	42.857	39.286	199	1	chr13_+_9101453_9101651_0_0_199
P090	TCGCTAGCAAGCTTGTTCTTCT	AGTGGCGGCGGTTGTTT	515,22	737,17	60.289	60.176	45.455	58.824	223	1	chr13_+_17823129_17823351_0_0_223
P091	TCAATGGTTGCAATGTCTTCGCC	CTTTGAGCATAAGGGCAGGCAAT	368,23	576,23	62.462	61.753	47.826	47.826	209	1	chr13_+_22575613_22575821_0_0_209
P092	GCCAGCATGCATGTGTGTTCT	GCTGCAGCTAACACAGTTTCG	386,21	655,21	62.09	60.399	52.381	52.381	270	1	chr14_+_8663055_8663324_0_0_270
P093	CGGCATCCCAGTCTTACCAAAAC	TTTCTTTTCCGTCGGTGTCCTCT	473,23	731,23	61.972	62.063	52.174	47.826	259	1	chr14_+_12255355_12255613_0_0_259
P094	ATTCTCCACCATATGCTTAATTCAACCC	GTTCTTGAACTGAAAATGAAACGCTACG	508,28	737,28	61.791	62.066	39.286	39.286	230	1	chr14_+_17766382_17766611_0_0_230
P095	TCAAATTCATACTTGGCACATAGCTGAC	TAGCAGCATATTTGAATTAGGCCAAGTG	487,28	719,28	62.176	62.237	39.286	39.286	233	1	chr14_+_21369874_21370106_0_0_233
P096	AGAGGGCTAAGACAAGTCTCCCT	ACCAAACCTGAAATTGCCATGCT	460,23	701,23	62.186	61.831	52.174	43.478	242	1	chr15_+_389129_389370_0_0_242
P097	TGATGGCTTCATCAGTCCATTCCT	TCAAAGTCTCAATCTAGGCACGTT	525,24	781,24	61.922	60.262	45.833	41.667	257	1	chr15_+_5688802_5689058_0_0_257
P098	ACTCCTTACTCAGGCCAGTCCTA	TCCTTCATTTCACACATGCCTGG	389,23	575,23	61.924	61.375	52.174	47.826	187	1	chr15_+_11351200_11351386_0_0_187
P099	ACCAGGCTTCTCGTCTTTAGATTT	TCCAATCTCTCTGGGTATCCTCCT	343,24	577,24	60.02	61.704	41.667	50	235	1	chr15_+_17811996_17812230_0_0_235
P100	TTCTCCTAGAGTGGTCTCCTCCC	AGAATCAGGACAGCGTGTCACAT	369,23	601,23	61.979	62.186	56.522	47.826	233	1	chr16_+_189781_190013_0_0_233
P101	ATGGCCCAGATAGGGTCAACTTT	ACAAAGCGTTTGTAGTCCAACGG	401,23	632,23	61.669	62.079	47.826	47.826	232	1	chr16_+_4464157_4464388_0_0_232
P102	ACAGCGGTAGAAGCCAAATTTCT	CGAGTCATGATTCTACGCCATGC	490,23	717,23	60.811	61.937	43.478	52.174	228	1	chr16_+_9290791_9291018_0_0_228
P103	GCACTATCTCCTTCTCCCCTTAACTATC	TTTATTCCAATGCACTCACACGATAACA	469,28	725,28	62.096	61.871	46.429	35.714	257	1	chr16_+_13282821_13283077_0_0_257
P104	TAACCACTGATGCAATACCTTCTTCAAC	GTATCTCAAAGACAAAACATCCCCCATT	422,28	608,28	61.875	61.894	39.286	39.286	187	1	chr16_+_16294330_16294516_0_0_187
P105	TGATCAAATCACTCCTCTCCTTATTTGC	AGAGTGTTTCAAGTGTATCCCAAACATC	369,28	613,28	61.519	61.826	39.286	39.286	245	1	chr16_+_20166035_20166279_0_0_245
P106	GCCGAGCAACACAAGCCC	ACGGATCTAGCTCACCACCA	494,18	701,20	62.043	60.324	66.667	55	208	1	chr17_+_1115466_1115673_0_0_208
P107	CCAATGTGACTGGGCTTGTCC	GCCTGCAACTCCAGGCCA	351,21	578,18	61.493	62.666	57.143	66.667	228	1	chr17_+_3985775_3986002_0_0_228
P108	ATTTGTACAATTAACCTCCCTGTGGTTC	GGCATCTCTTTTCTAAGTTTGACCATGT	343,28	582,28	61.838	62.085	39.286	39.286	240	1	chr17_+_8656600_8656839_0_0_240
P109	TCCAGAATCAGTCACCACCGA	GCATGAGCTTTCTCAACCGTGT	475,21	733,22	60.826	61.7	52.381	50	259	1	chr17_+_14984979_14985237_0_0_259
P110	ACCACGGGCCACATCACT	ACCACCTTGCCTGCCCA	371,18	593,17	61.249	61.21	61.111	64.706	223	1	chr17_+_20715800_20716022_0_0_223
P111	ACAGGGCTCATTAATATTTCCGGTAT	GCTCGTGTTCTGCTCTTTTTCCA	485,26	666,23	60.24	61.842	38.462	47.826	182	1	chr18_+_60718_60899_0_0_182
P112	TTTTCTAAGATGCTTTCACTAAGCACCC	GCAGGATAACTTAGTGTCTTCACCAATC	413,28	661,28	62.081	61.964	39.286	42.857	249	1	chr18_+_6311416_6311664_0_0_249
P113	TCTTTTCTAAGCTTAACCTTTGTTCTTTTACT	GGGTGTGATTACTACTTAAAAGTTCATTCT	449,32	688,30	60.553	60.104	28.125	33.333	240	1	chr18_+_13838760_13838999_0_0_240
P114	TTAAAGAACACATCCCCACATCCACTAA	AGTTAGGGGCTAAATTGAAGTTTTTCCT	444,28	692,28	62.489	61.331	39.286	35.714	249	1	chr18_+_19081821_19082069_0_0_249
P115	ACTCCCTTACGTGTGTTGATGC	CGTCTACTTATGCCGCTCTGGA	473,22	656,22	60.87	61.897	50	54.545	184	1	chr18_+_23231303_23231486_0_0_184
P116	CGGGATTACTCTCTCTTCACCCT	AAGCAATGGCTGGTGAGAAGTTG	444,23	693,23	60.942	61.867	52.174	47.826	250	1	chr19_+_553248_553497_0_0_250
P117	ATTTAGCTACCAAGGCTAATTGGATCAG	TGTCATCTGGCTTCTATTCATCACCTTT	516,28	752,28	61.37	62.583	39.286	39.286	237	1	chr19_+_6490811_6491047_0_0_237
P118	TGTAGGATGGATGCCTATAAAATCATGT	TCCAACATCCAGTCTACTATTTTTACCA	473,28	652,28	60.485	60.272	35.714	35.714	180	1	chr19_+_12507715_12507894_0_0_180
P119	TTGGTCGAAAGAGATCTCCGAGT	AGTTGTTGTCCTAGACGTGTAGATG	515,23	780,25	61.124	60.336	47.826	44	266	1	chr19_+_16513449_16513714_0_0_266
P120	GCTCTAATACCTTGTCAACCACGA	TGCAGTCAGACTATTACCGAACCT	374,24	583,24	60.62	61.353	45.833	45.833	210	1	chr19_+_19548880_19549089_0_0_210

## Sheet: Table S3
Table S3 Spearman’s rank correlation coefficients (r) for the seven remaining bioclimatic variables in P. euphratica
			bio 1	bio 4	bio 6	bio 8	bio 14	bio 17	bio 18
		bio 1
		bio 4	0.166
		bio 6	-0.374	0.361
		bio 8	0.666	0.364	-0.616
		bio 14	0.624	-0.036	-0.333	0.351
		bio 17	-0.553	-0.467	0.174	-0.667	-0.078
		bio 18	-0.637	-0.206	0.345	-0.528	-0.796	0.507
		Bio1： Annual mean temperature
		Bio4 ：Temperature seasonality
		Bio6 ：Min temperature of coldest month
		Bio8 ：Mean temperature of the wettest quarter
		Bio14 ：Precipitation of the driest month
		Bio17 ：Precipitationofdriestquarter
		Bio18：Precipitation of the warmest quarter

## Sheet: Table S4
Table S4 Spearman’s rank correlation coefficients (r) for the seven remaining bioclimatic variables in P. pruinosa
			bio 1	bio 4	bio 6	bio 8	bio 14	bio 17	bio 18
		bio 1
		bio 4	0.758
		bio 6	0.69	0.48
		bio 8	0.225	0.548	-0.309
		bio 14	0.581	0.548	0.328	0.281
		bio 17	-0.408	-0.519	0.243	-0.714	-0.161
		bio 18	-0.448	-0.548	0.124	-0.549	-0.774	0.63
		Bio1： Annual mean temperature
		Bio4 ：Temperature seasonality
		Bio6 ：Min temperature of coldest month
		Bio8 ：Mean temperature of the wettest quarter
		Bio14 ：Precipitation of the driest month
		Bio17 ：Precipitationofdriestquarter
		Bio18：Precipitation of the warmest quarter

## Sheet: Table S5
Table S5 Information about the SX1 samples analyzed by PCA
DNA code	Individual code	PC1	PC2	Region	Species
A40	AKS-AWT-10	-0.00801248	-0.0246052	Pe-AKS	Pe
GA80	AKS-SYX-25	-0.00241742	-0.0229176	Pe-AKS	Pe
GA82	AKS-SYX-27	-0.00270672	-0.0235143	Pe-AKS	Pe
GA85	AKS-SYX-30	-0.00318415	-0.0233689	Pe-AKS	Pe
A1338	AKS-ALE-10	-0.000547525	-0.0257598	Pe-AKS	Pe
A1340	AKS-ALE-12	0.000363115	-0.0255116	Pe-AKS	Pe
A1343	AKS-ALE-32	2.00662e-05	-0.0130681	Pe-AKS	Pe
A1345	AKS-ALE-34	-0.00449998	-0.0326219	Pe-AKS	Pe
A1347	AKS-ALE-36	-0.00408468	-0.019243	Pe-AKS	Pe
A1350	AKS-ALE-39	0.00143348	-0.0185103	Pe-AKS	Pe
A1353	AKS-ALE-42	-0.00415642	-0.0216496	Pe-AKS	Pe
A1356	AKS-ALE-45	-0.000921655	-0.0220172	Pe-AKS	Pe
A208	AKS-BCX-33	0.00199467	-0.0187387	Pe-AKS	Pe
GA148	AKS-BCX-1	0.00372276	-0.00310573	Pe-AKS	Pe
GA159	AKS-BCX-35	-0.00255322	-0.00969332	Pe-AKS	Pe
A530	HT-PSX-3	-0.00392803	-0.00809846	Pe-HT	Pe
A535	HT-PSX-8	-0.00267845	-0.0238027	Pe-HT	Pe
A536	HT-PSX-9	-0.00347687	-0.0235269	Pe-HT	Pe
A540	HT-PSX-34	-0.000916923	-0.0316811	Pe-HT	Pe
GA240	HT-PSX-38	-0.00204221	-0.0294366	Pe-HT	Pe
A601	HT-LPX-10	0.000318918	-0.0235217	Pe-HT	Pe
A609	HT-LPX-33	-0.00272369	-0.00488708	Pe-HT	Pe
A613	HT-LPX-37	-0.00156125	-0.00643236	Pe-HT	Pe
A616	HT-LPX-40	0.00263318	-0.0237671	Pe-HT	Pe
A618	HT-LPX-42	7.74095e-05	-0.0257438	Pe-HT	Pe
A621	HT-LPX-45	0.00211523	-0.0247443	Pe-HT	Pe
A552	HT-MYX-1	-0.000664536	-0.0102646	Pe-HT	Pe
A553	HT-MYX-2	-7.48176e-05	-0.0139543	Pe-HT	Pe
A698	HT-MFX-2	-0.00454234	-0.00645972	Pe-HT	Pe
A701	HT-MFX-5	-0.00380302	-0.00489149	Pe-HT	Pe
A704	HT-MFX-8	-0.00605489	-0.00471093	Pe-HT	Pe
A707	HT-MFX-11	-0.00288571	-0.00320826	Pe-HT	Pe
A709	HT-MFX-13	-0.0051704	-0.00589486	Pe-HT	Pe
A681	HT-YTX-15	-0.00152878	-0.032142	Pe-HT	Pe
A684	HT-YTX-33	0.00449214	-0.0205984	Pe-HT	Pe
A691	HT-YTX-40	-0.000944121	-0.0141444	Pe-HT	Pe
GA248	HT-YTX-1	-0.000392831	-0.0303658	Pe-HT	Pe
GA249	HT-YTX-2	-0.000880519	-0.0315641	Pe-HT	Pe
A226	KS-BCX-6	-0.00177724	-0.0238852	Pe-KS	Pe
A229	KS-BCX-9	-0.00264667	-0.0255887	Pe-KS	Pe
A230	KS-BCX-10	-0.00111576	-0.0259796	Pe-KS	Pe
GA170	KS-BCX-4	-0.00224689	-0.0208431	Pe-KS	Pe
GA171	KS-BCX-5	-0.00563366	-0.0246902	Pe-KS	Pe
A302	KS-YPHX-5	0.000168775	-0.0231404	Pe-KS	Pe
A304	KS-YPHX-7	-0.00100633	-0.024558	Pe-KS	Pe
A328	KS-YPHX-31	-0.00293077	-0.0217472	Pe-KS	Pe
A334	KS-YPHX- -37	-0.00372715	-0.0157798	Pe-KS	Pe
A335	KS-YPHX-38	-0.00384788	-0.000291563	Pe-KS	Pe
A338	KS-YPHX-41	-0.00344302	-0.00292677	Pe-KS	Pe
A342	KS-YPHX-45	-0.00188207	-0.00738281	Pe-KS	Pe
GA198	KS-YPH-8	-0.00278041	-0.0265854	Pe-KS	Pe
GA200	KS-YPH-10	-0.00107843	-0.023828	Pe-KS	Pe
GA203	KS-YPH-13	-0.00132996	-0.0249604	Pe-KS	Pe
GA206	KS-YPH-16	-0.00136995	-0.0240571	Pe-KS	Pe
GA209	KS-YPH-19	-0.00041356	-0.0234776	Pe-KS	Pe
GA211	KS-YPH-21	-0.00102712	-0.0264244	Pe-KS	Pe
GA212	KS-YPH-31	-0.00082438	-0.0154936	Pe-KS	Pe
GA213	KS-YPH- 32	-0.00425443	-0.0164813	Pe-KS	Pe
GA215	KS-YPH-34	-0.000308573	-0.016906	Pe-KS	Pe
GA221	KS-YPH-40	-0.00179087	-0.0215504	Pe-KS	Pe
A1172	KS-MGTX-B9	-0.00195511	-0.0170781	Pe-KS	Pe
A266	KS-MGTX-1	0.000980423	-0.023868	Pe-KS	Pe
A286	KS-MGTX-34	-0.00265051	-0.0263574	Pe-KS	Pe
A288	KS-MGTX-36	-0.00461673	-0.022834	Pe-KS	Pe
A290	KS-MGTX-38	-0.00484405	-0.0216478	Pe-KS	Pe
A293	KS-MGTX-41	-0.00257413	-0.0073559	Pe-KS	Pe
GA182	KS-MGT-2	-0.0017628	-0.0261537	Pe-KS	Pe
GA185	KS-MGT-5	-0.00208716	-0.0169032	Pe-KS	Pe
GA186	KS-MGT-31	-0.00329772	-0.0236273	Pe-KS	Pe
A343	KS-JSX-1	-0.00767872	-0.0265539	Pe-KS	Pe
A352	KS-JSX-10	0.00192607	-0.0174525	Pe-KS	Pe
A366	KS-JSX-24	-0.00497755	-0.0075513	Pe-KS	Pe
A471	KS-SCX-34	0.00402573	-0.0202139	Pe-KS	Pe
A1167	KS-SLX -B4	-0.00472134	-0.0293551	Pe-KS	Pe
GA313	BZ-RQX-3	-0.00265407	-0.0258507	Pe-BaZ	Pe
B4	AKS-KPX-4	-0.00107716	-0.0169579	Pp-AKS	Pp
B16	AKS-KPX-16	-0.00110551	-0.0168256	Pp-AKS	Pp
B734	AKS-ALE-2	-0.000432502	-0.0246964	Pp-AKS	Pp
B742	AKS-ALE-33	-0.00330674	-0.0223857	Pp-AKS	Pp
B526	HT-CLX-31	0.00210839	-0.0190268	Pp-HT	Pp
B530	HT-CLX-35	0.00253763	-0.0195174	Pp-HT	Pp
B534	HT-CLX-39	0.00135003	-0.0176033	Pp-HT	Pp
B538	HT-CLX-43	0.00337046	-0.0196128	Pp-HT	Pp
B551	HT-YTX-11	-0.00226714	-0.020412	Pp-HT	Pp
B556	HT-YTX-16	-0.00302492	-0.0200899	Pp-HT	Pp
B559	HT-YTX-19	-0.00223624	-0.0203636	Pp-HT	Pp
B563	HT-YTX-23	-0.00254581	-0.02044	Pp-HT	Pp
B565	HT-YTX-25	-0.00306149	-0.0201809	Pp-HT	Pp
B568	HT-YTX-28	-0.00231777	-0.0203616	Pp-HT	Pp
B581	HT-YTX-41	-0.00760599	-0.00180043	Pp-HT	Pp
B583	HT-YTX-43	-0.00657562	-0.00240156	Pp-HT	Pp
B620	BZ-QMX-2	-0.0030621	-0.0268215	Pp-BaZ	Pp
B622	BZ-QMX-4	-0.00037694	-0.0293222	Pp-BaZ	Pp
B624	BZ-QMX-6	-0.00185692	-0.0299111	Pp-BaZ	Pp
B626	BZ-QMX-8	-0.00247067	-0.0280187	Pp-BaZ	Pp
B629	BZ-QMX-11	-0.000483142	-0.0319475	Pp-BaZ	Pp
B631	BZ-QMX-13	-0.00118688	-0.0304987	Pp-BaZ	Pp
B633	BZ-QMX-15	-0.000385053	-0.0321029	Pp-BaZ	Pp
B636	BZ-QMX-18	-0.00100186	-0.0299926	Pp-BaZ	Pp
B638	BZ-QMX-20	-0.00170448	-0.0295505	Pp-BaZ	Pp
B641	BZ-QMX-23	-0.00169914	-0.0302023	Pp-BaZ	Pp
B643	BZ-QMX-25	-0.00115198	-0.0293367	Pp-BaZ	Pp
B645	BZ-QMX -27	-0.0019574	-0.0313082	Pp-BaZ	Pp
B648	BZ-QMX-30	-0.00154007	-0.0308822	Pp-BaZ	Pp
B198	KS-MGTX-38	-0.0030044	-0.0229388	Pp-KS	Pp
GB76	KS-BCX-41	-0.0051702	-0.0261661	Pp-KS	Pp

## Sheet: Table S6
Table S6 Genetic diversity analysis of P. euphratica samples from 59 natural populations
Pop ID	He	Ho	I	PIC	Type
KS-MGTX	0.2937	0.2617	0.442659	0.235331	Pe
AKS-ALE	0.2775	0.2697	0.419867	0.223378	Pe
KS-YPHX	0.2664	0.2608	0.406165	0.21489	Pe
HT-LPX	0.2614	0.2636	0.39043	0.208095	Pe
HT-PSX	0.2482	0.2551	0.378452	0.200004	Pe
HT-YTX	0.2459	0.2444	0.372853	0.197843	Pe
KS-JSX	0.2459	0.2433	0.377623	0.198849	Pe
NMG-EJN	0.2442	0.238	0.368065	0.195615	Pe
KS-BCX	0.2436	0.2448	0.374422	0.197019	Pe
HT-MFX	0.2412	0.2586	0.367933	0.194754	Pe
KS-SLX	0.2402	0.2482	0.364655	0.192997	Pe
NX-ZW	0.2364	0.2608	0.350924	0.188419	Pe
AKS-SYX	0.2342	0.2332	0.358286	0.188669	Pe
BZ-KEL	0.2341	0.2527	0.354604	0.18806	Pe
GS-GZX	0.2309	0.2454	0.346976	0.184811	Pe
HT-MYX	0.2302	0.2408	0.349547	0.185376	Pe
BZ-HSX	0.2301	0.2495	0.344197	0.183227	Pe
KS-SCX	0.2283	0.2463	0.34709	0.183759	Pe
BZ-RQX	0.2281	0.2444	0.346856	0.183155	Pe
AKS-AWT	0.2279	0.2372	0.350867	0.185467	Pe
GS-JTX	0.2278	0.2425	0.341708	0.182075	Pe
BZ-LTX	0.2256	0.232	0.339824	0.180437	Pe
AKS-KCX	0.2252	0.2282	0.340428	0.180869	Pe
AKS-BCX	0.2237	0.2373	0.344564	0.181137	Pe
CJ-MNS	0.2237	0.2536	0.33327	0.17767	Pe
BZ-YLX	0.2223	0.245	0.338503	0.179241	Pe
KS-YCX	0.2223	0.2465	0.334911	0.17759	Pe
AKS-KPX	0.2207	0.2432	0.333112	0.176948	Pe
BZ-QMX	0.2179	0.2411	0.329016	0.174746	Pe
HM-YWX	0.2167	0.238	0.327924	0.174058	Pe
BZ-JHX	0.2165	0.2171	0.327096	0.173568	Pe
TLF-TKX	0.2133	0.2303	0.320658	0.170945	Pe
AKS-WSX	0.2114	0.2381	0.319247	0.16943	Pe
GS-DHX	0.2095	0.2415	0.309526	0.164766	Pe
KLMYS	0.2095	0.2114	0.31549	0.16745	Pe
TC-WUSU	0.2079	0.2389	0.313666	0.166632	Pe
ALT-BEJX	0.2045	0.2191	0.30788	0.163784	Pe
TC-SWX	0.2035	0.229	0.306059	0.163604	Pe
HT-CLX	0.2029	0.258	0.30367	0.161094	Pe
GS-AKS	0.2004	0.2494	0.302582	0.160885	Pe
CJ-HTB	0.1977	0.255	0.297024	0.159032	Pe
YL-HCX	0.1837	0.2392	0.274076	0.146731	Pe
CJ-JMSE	0.1774	0.1994	0.266231	0.142431	Pe
YL-CX	0.1773	0.2216	0.271144	0.144737	Pe
HM-BLKX	0.1755	0.2246	0.255034	0.137436	Pe
TC-HFX	0.1744	0.2212	0.261422	0.138938	Pe
ALT-FHX	0.1735	0.2135	0.265841	0.141999	Pe
ALT-HBHX	0.1735	0.2096	0.266527	0.142068	Pe
KLMY-WEH	0.1723	0.2453	0.258545	0.136887	Pe
BZ-ALSK	0.1671	0.2084	0.261697	0.137567	Pe
HM-YZQ	0.1643	0.2393	0.246891	0.130794	Pe
ALT-FYX	0.1535	0.2387	0.225092	0.120377	Pe
GS-MQX	0.1451	0.2742	0.204964	0.110342	Pe
CJ-MLX	0.1415	0.2534	0.20441	0.109197	Pe
WLMQ-DBC	0.1396	0.2184	0.213696	0.112288	Pe
NMG-SZWQ	0.1275	0.2371	0.182375	0.0981399	Pe
QH-GEM	0.1263	0.2328	0.181218	0.0970067	Pe
TC-TLX	0.1094	0.2042	0.153038	0.0823649	Pe
Note: The sample size of the one populations (YJSX) was too small to be statistical analysis

## Sheet: Table S7
Table S7 Genetic diversity analysis of P. pruinosa samples from 26 natural populations
Pop ID	He	Ho	I	PIC	Type
HT-YTX	0.2752	0.2484	0.412571	0.220609	Pp
AKS-ALE	0.2662	0.227	0.419862	0.224343	Pp
KS-MGTX	0.2544	0.2202	0.403161	0.213577	Pp
KS-BCX	0.2447	0.2028	0.39578	0.20915	Pp
AKS-KPX	0.2418	0.2052	0.402962	0.214336	Pp
HT-CLX	0.2398	0.2209	0.394845	0.210439	Pp
AKS-SYX	0.2316	0.2126	0.365751	0.193487	Pp
HT-MYX	0.2292	0.2078	0.388313	0.206323	Pp
AKS-AWTX	0.2284	0.2053	0.385332	0.204277	Pp
HT-LPX	0.225	0.2114	0.369191	0.196498	Pp
KS-SCX	0.2163	0.2087	0.370324	0.196646	Pp
KS-ZPX	0.21	0.1913	0.343141	0.181866	Pp
KS-SLX	0.2083	0.1976	0.356357	0.188351	Pp
HT-PSX	0.2067	0.2151	0.349204	0.185953	Pp
HT-MFX	0.1963	0.2363	0.3091	0.165186	Pp
BZ-LTX	0.1864	0.2605	0.278111	0.14966	Pp
KS-YJSX	0.1708	0.2015	0.271695	0.145184	Pp
YL-CX	0.1693	0.2247	0.259045	0.136857	Pp
BZ-QMX	0.1619	0.2994	0.234173	0.125748	Pp
AKS-KCX	0.1558	0.2413	0.235773	0.125711	Pp
YL-KKDL	0.1474	0.229	0.225657	0.119885	Pp
KZ-AKTX	0.1434	0.2146	0.231745	0.121984	Pp
YL-NLKX	0.1257	0.2237	0.181629	0.0971533	Pp
BZ-YLX	0.1215	0.2128	0.170858	0.0912836	Pp
Note: The sample size of the two populations (WSX, BCX)was too small to be statistical analysis

## Sheet: Table S8
	Table S8 Genetic differentiation coefficients among P. euphratica populations
	AKS-ALE	AKS-AWT	AKS-BCX	AKS-KCX	AKS-KPX	AKS-SYX	AKS-WSX	BZ-KEL	BZ-LTX	BZ-HSX	BZ-QMX	BZ-RQX	BZ-YLX	KS-BCX	KS-JSX	KS-MGTX	KS-SCX	KS-SLX	KS-YCX	KS-YPHX	HT-CLX	HT-LPX	HT-MFX	HT-MYX	HT-PSX	HT-YTX	ALT-FYX	ALT-BEJX	ALT-FHX	ALT-HBHX	BZ-ALSK	BZ-JHX	CJ-HTB	CJ-JMSE	CJ-MLX	CJ-MNS	HM-BLKX	HM-YWX	HM-YZQ	KLMYS	KLMY-WEH	TC-HFX	TC-SWX	TC-TLX	TC-WUSU	TLF-TKX	WLMQ-DBC	YL-CX	YL-HCX
AKS-ALE	0
AKS-AWT	0.0472812	0
AKS-BCX	0.0492381	0.0328084	0
AKS-KCX	0.0482871	0.0211885	0.0279218	0
AKS-KPX	0.0502749	0.0281443	0.0336023	0.0151624	0
AKS-SYX	0.0396738	0.016861	0.0239891	0.0130517	0.0124732	0
AKS-WSX	0.0645392	0.0438384	0.0432378	0.0262251	0.0352993	0.026026	0
BZ-KEL	0.0463028	0.0207526	0.0297068	0.0156331	0.0197558	0.0157712	0.0249878	0
BZ-LTX	0.0517579	0.0244657	0.0299336	0.0144707	0.0177902	0.0128165	0.0316937	0.0155302	0
BZ-HSX	0.054087	0.0269571	0.0349592	0.0224152	0.0239599	0.0193541	0.0380278	0.0192288	0.0193465	0
BZ-QMX	0.054401	0.0246446	0.0319442	0.0191678	0.0188455	0.0171036	0.0377012	0.0188098	0.0188329	0.0245667	0
BZ-RQX	0.0457273	0.0187078	0.0324858	0.0171236	0.0163407	0.0162704	0.0309888	0.0151884	0.0152814	0.0193078	0.0197064	0
BZ-YLX	0.0496939	0.025085	0.0294125	0.0145961	0.0162558	0.0149735	0.0275416	0.014157	0.0155103	0.0218369	0.01899	0.0142563	0
KS-BCX	0.0345273	0.0152568	0.0316076	0.0209918	0.0198926	0.0156037	0.0340212	0.0188385	0.0192398	0.0235333	0.0216817	0.0162113	0.0194302	0
KS-JSX	0.0348607	0.0191283	0.0304971	0.0166415	0.017034	0.0128557	0.0308503	0.0169455	0.0152002	0.0227504	0.0204838	0.01684	0.0171531	0.0132029	0
KS-MGTX	0.0535601	0.0774792	0.0939533	0.0963386	0.0920841	0.0862597	0.107363	0.0911334	0.0903813	0.0938726	0.0990104	0.0961148	0.095124	0.0773322	0.0767419	0
KS-SCX	0.0505925	0.0220479	0.0301153	0.0163987	0.0176188	0.0114982	0.0349003	0.0162214	0.0175619	0.0218346	0.0180406	0.0148574	0.017568	0.0156193	0.0163421	0.0869675	0
KS-SLX	0.0442948	0.0286006	0.033732	0.0253857	0.0260871	0.0189786	0.0422105	0.0249229	0.0236373	0.0262043	0.0286763	0.0219019	0.0258678	0.0199563	0.0198153	0.080959	0.0245774	0
KS-YCX	0.0549747	0.028411	0.0378037	0.0220848	0.0273607	0.0206445	0.0336403	0.0225215	0.0250736	0.0289243	0.0265361	0.0203252	0.0235139	0.0209567	0.0208895	0.0953235	0.0250785	0.0277283	0
KS-YPHX	0.0235432	0.0226754	0.0399934	0.0354289	0.0296532	0.0302873	0.0464721	0.0300659	0.030103	0.0344249	0.0383552	0.0330508	0.0350685	0.0254958	0.0240514	0.062605	0.0264919	0.0290589	0.0350338	0
HT-CLX	0.0812173	0.0626565	0.0525036	0.0528586	0.059985	0.0417693	0.0700652	0.0466821	0.0527948	0.0573608	0.0490566	0.0460401	0.0519962	0.0482091	0.0489617	0.099769	0.0576611	0.0567424	0.057941	0.0515598	0
HT-LPX	0.0391325	0.051533	0.0444531	0.0462843	0.0507329	0.0330324	0.0625036	0.0442864	0.0450308	0.0472118	0.0485571	0.0417295	0.0449343	0.0307416	0.0321876	0.054352	0.0456266	0.040739	0.0570492	0.0264019	0.0785292	0
HT-MFX	0.0415265	0.0313378	0.0356193	0.0291785	0.0288663	0.0220447	0.0413315	0.0270491	0.0287305	0.0328019	0.0307803	0.029382	0.0277991	0.0260089	0.0234505	0.0786289	0.0259935	0.0296163	0.0323212	0.0356295	0.0521923	0.0365527	0
HT-MYX	0.0454011	0.0332054	0.0300168	0.0211902	0.0240638	0.0174037	0.0418847	0.0251047	0.0239244	0.0317221	0.0232914	0.0230614	0.0230212	0.0209117	0.0189451	0.0828725	0.0234585	0.0316414	0.0326216	0.02819	0.0631252	0.0473204	0.029369	0
HT-PSX	0.0307445	0.0292802	0.0350152	0.029269	0.0312398	0.0245509	0.0451171	0.027389	0.0303865	0.0330911	0.0321037	0.0272678	0.0287145	0.0216224	0.0222018	0.0703965	0.0289993	0.028117	0.0350616	0.0241154	0.0587679	0.0324689	0.0303345	0.031817	0
HT-YTX	0.0390017	0.0363831	0.0379222	0.0321164	0.0359571	0.0247623	0.045442	0.0299228	0.0337754	0.036039	0.0373145	0.0307553	0.0317993	0.0243248	0.0250129	0.0717402	0.0314679	0.034485	0.0417657	0.024407	0.0679974	0.043265	0.0302102	0.0347479	0.0270428	0
ALT-FYX	0.158386	0.169982	0.124746	0.134019	0.164885	0.103477	0.162941	0.129821	0.150251	0.135768	0.140233	0.120126	0.142218	0.124806	0.124695	0.156072	0.147511	0.138157	0.1611	0.111531	0.175028	0.16684	0.119085	0.166345	0.134823	0.145492	0
ALT-BEJX	0.114944	0.110337	0.100692	0.09932	0.113725	0.0822263	0.114961	0.100146	0.109701	0.100849	0.11022	0.100033	0.107278	0.0994025	0.0963535	0.132194	0.106495	0.0992041	0.120841	0.0913113	0.129968	0.116316	0.094952	0.115297	0.100033	0.107148	0.0769515	0
ALT-FHX	0.130025	0.141381	0.0977525	0.105342	0.127937	0.0790943	0.126972	0.0996781	0.117443	0.109108	0.10726	0.0973893	0.103427	0.0958715	0.0943286	0.122605	0.121702	0.116508	0.132271	0.0882232	0.150458	0.137335	0.0943342	0.126776	0.108922	0.121509	0.130498	0.0618744	0
ALT-HBHX	0.141298	0.154382	0.118347	0.134326	0.154074	0.104695	0.156016	0.126445	0.146149	0.137582	0.134835	0.128249	0.131167	0.122636	0.121663	0.144241	0.146152	0.130395	0.153491	0.111222	0.158888	0.144242	0.112177	0.147096	0.122647	0.140573	0.116347	0.06227	0.0883643	0
BZ-ALSK	0.145611	0.150051	0.130867	0.136872	0.152327	0.117402	0.150672	0.138174	0.148512	0.138008	0.150113	0.132158	0.141514	0.132996	0.126411	0.158674	0.143527	0.135492	0.160742	0.127202	0.160751	0.143097	0.123795	0.148839	0.130108	0.140963	0.0944347	0.0634347	0.0814253	0.0916398	0
BZ-JHX	0.103723	0.10138	0.0872374	0.0888423	0.101116	0.0708256	0.104571	0.0852177	0.0961109	0.0865169	0.0961076	0.0875894	0.0923718	0.0858463	0.0826658	0.112159	0.0958627	0.0889141	0.10792	0.0786793	0.108784	0.104239	0.0811657	0.102701	0.087507	0.0954562	0.0826284	0.0327947	0.0522255	0.0576355	0.0534684	0
CJ-HTB	0.120298	0.131173	0.0956894	0.0981143	0.121824	0.0765821	0.126865	0.0919907	0.113904	0.101186	0.103466	0.091507	0.101877	0.0920897	0.0906958	0.117823	0.113717	0.104235	0.124189	0.0790363	0.137278	0.123119	0.0869481	0.124075	0.0972402	0.115687	0.107931	0.0478882	0.10117	0.0841159	0.0642221	0.0450859	0
CJ-JMSE	0.10712	0.125598	0.0766245	0.0789435	0.110345	0.0573495	0.106221	0.0774149	0.0944073	0.087932	0.084454	0.0764758	0.0837269	0.0749601	0.0744873	0.106922	0.101127	0.092617	0.106022	0.0694421	0.129738	0.11338	0.0717375	0.112173	0.0826011	0.103307	0.123568	0.0457299	0.103951	0.0926215	0.066305	0.0488259	0.0855545	0
CJ-MLX	0.188718	0.188259	0.165663	0.169894	0.18495	0.142697	0.183785	0.168347	0.180251	0.172076	0.177225	0.159024	0.170354	0.15737	0.153824	0.186562	0.175777	0.171242	0.187405	0.148489	0.193047	0.188836	0.160854	0.190947	0.164349	0.175808	0.162245	0.116911	0.126975	0.148011	0.141271	0.105848	0.149069	0.151292	0
CJ-MNS	0.100058	0.100904	0.0813974	0.0822306	0.0981577	0.0636193	0.100967	0.0775687	0.0911689	0.0821507	0.0889534	0.0784212	0.0830633	0.0767208	0.0767269	0.103901	0.0895867	0.0857106	0.0988194	0.0703952	0.106809	0.103095	0.0744658	0.102318	0.0824716	0.0934571	0.0915899	0.0411107	0.0826221	0.0750699	0.0657213	0.0266802	0.050639	0.0579282	0.121325	0
HM-BLKX	0.126682	0.133192	0.0985086	0.0990529	0.120302	0.0757397	0.125135	0.0973214	0.113181	0.102478	0.108761	0.0916761	0.106336	0.0948564	0.0947976	0.13486	0.113885	0.107746	0.128946	0.0862016	0.149132	0.133042	0.0977683	0.128694	0.102346	0.117606	0.138166	0.0669168	0.123055	0.114885	0.0966461	0.0682227	0.105961	0.0908292	0.166988	0.0830696	0
HM-YWX	0.0749314	0.0480346	0.0617152	0.0618607	0.0567031	0.0527134	0.0669401	0.056727	0.0565113	0.0567728	0.0641231	0.0607622	0.0631	0.0571728	0.0560283	0.112255	0.0532179	0.0501099	0.0588656	0.0655199	0.0695702	0.0665931	0.062263	0.0640437	0.0589002	0.0629485	0.0869443	0.0587993	0.0559768	0.0698421	0.0958367	0.048596	0.0599083	0.046838	0.113483	0.0445875	0.062048	0
HM-YZQ	0.105986	0.0897619	0.0775767	0.0646664	0.0793212	0.0480173	0.0830679	0.0687172	0.0707248	0.0745706	0.0676746	0.0575987	0.0668109	0.0585109	0.0612161	0.119823	0.075487	0.0823457	0.0886497	0.0611348	0.119554	0.105174	0.0762104	0.0891843	0.0744045	0.0875351	0.210476	0.12288	0.173267	0.183545	0.147266	0.113771	0.170512	0.152209	0.219546	0.117407	0.153101	0.0660782	0
KLMYS	0.101945	0.101925	0.0842051	0.0800746	0.0979634	0.0622775	0.0976288	0.0794009	0.0881566	0.0806442	0.0898735	0.0807178	0.085789	0.0792115	0.0767865	0.112068	0.0941337	0.0864711	0.102566	0.0742167	0.114273	0.102243	0.0797373	0.100895	0.0841985	0.0934788	0.101352	0.0397674	0.0681544	0.0795004	0.0724766	0.0293797	0.0646611	0.0438137	0.119477	0.0415159	0.0728911	0.0445443	0.112362	0
KLMY-WEH	0.13122	0.123546	0.11953	0.112096	0.12859	0.0937055	0.135207	0.108012	0.128359	0.114544	0.121701	0.103707	0.122485	0.103465	0.105312	0.15154	0.120016	0.115647	0.12891	0.0971582	0.158399	0.147872	0.109024	0.141686	0.116454	0.125256	0.15774	0.088237	0.138522	0.13552	0.127575	0.0876073	0.114681	0.108947	0.178492	0.0840557	0.125541	0.0709755	0.154033	0.0963644	0
TC-HFX	0.154056	0.136959	0.140534	0.146676	0.149369	0.123313	0.166582	0.150534	0.152961	0.148196	0.14841	0.142175	0.1488	0.132303	0.127072	0.159605	0.141785	0.143774	0.155335	0.137879	0.160283	0.149796	0.134651	0.148422	0.140073	0.149827	0.129253	0.0930576	0.0954034	0.111143	0.115053	0.0814468	0.0845462	0.107747	0.159867	0.0882942	0.132297	0.117431	0.155397	0.101436	0.150153	0
TC-SWX	0.103219	0.109141	0.0826744	0.0821769	0.102133	0.0639123	0.107154	0.0768989	0.0966597	0.0846376	0.0872881	0.077147	0.08215	0.077297	0.0776704	0.106354	0.093927	0.0925153	0.107917	0.0680317	0.11763	0.10895	0.0793749	0.108144	0.0839484	0.0968536	0.114237	0.043978	0.0810114	0.0797177	0.0659889	0.0324546	0.0651185	0.0746091	0.133978	0.0398992	0.0928664	0.0464716	0.126676	0.047542	0.098218	0.0823968	0
TC-TLX	0.185759	0.182639	0.134622	0.136558	0.16836	0.106113	0.179412	0.142841	0.168164	0.154615	0.138093	0.132931	0.142041	0.121054	0.127319	0.172196	0.160938	0.162889	0.167922	0.127668	0.211977	0.198223	0.134695	0.176072	0.154637	0.176841	0.258385	0.14086	0.188649	0.16462	0.167768	0.13589	0.201708	0.206704	0.236684	0.162684	0.241492	0.101149	0.239478	0.155692	0.2241	0.10943	0.172427	0
TC-WUSU	0.114315	0.107236	0.0980494	0.102705	0.114373	0.0839288	0.114654	0.098986	0.106556	0.0990861	0.110671	0.0997699	0.105222	0.0975281	0.0968761	0.124551	0.103371	0.101751	0.11675	0.0933777	0.117929	0.110951	0.0934001	0.110443	0.0992948	0.101883	0.0757305	0.0398638	0.0511993	0.0662039	0.06666	0.0275788	0.0504793	0.0474493	0.102562	0.0395661	0.0768299	0.0669898	0.126398	0.0377113	0.104716	0.0844424	0.0432068	0.130592	0
TLF-TKX	0.106931	0.0947609	0.0927333	0.0851935	0.0965395	0.070552	0.10239	0.0850424	0.0891449	0.0852903	0.0954842	0.0845349	0.0892337	0.0842505	0.0794837	0.123478	0.0887709	0.0916568	0.104081	0.0820289	0.117399	0.106462	0.0860057	0.0945291	0.0903563	0.0914917	0.099249	0.0499092	0.0697781	0.0841303	0.0815804	0.0429092	0.0679996	0.0576084	0.121633	0.0496108	0.0774939	0.058331	0.101987	0.038893	0.099535	0.106251	0.0498627	0.139334	0.048626	0
WLMQ-DBC	0.122644	0.107469	0.0895058	0.083495	0.107246	0.0613816	0.119503	0.0883948	0.101897	0.0916692	0.0904204	0.0763383	0.0880434	0.071393	0.081193	0.131875	0.100381	0.0993302	0.109264	0.0707319	0.152449	0.132032	0.0889981	0.118218	0.0938537	0.113682	0.21588	0.113872	0.178839	0.166046	0.144868	0.109361	0.174534	0.167586	0.222878	0.1185	0.178934	0.0551114	0.140142	0.116867	0.144529	0.123453	0.131344	0.235776	0.120735	0.109757	0
YL-CX	0.141551	0.145543	0.11543	0.118421	0.137626	0.09133	0.146444	0.116559	0.133363	0.121917	0.124625	0.110959	0.124893	0.109119	0.110814	0.1392	0.132518	0.12133	0.144097	0.100632	0.154309	0.146345	0.110461	0.146934	0.119446	0.136309	0.11521	0.0644325	0.10045	0.0967844	0.0939962	0.0588286	0.0923404	0.105576	0.142915	0.0757688	0.113275	0.0673555	0.186759	0.076391	0.13199	0.0959864	0.0843819	0.211207	0.065999	0.0824946	0.176411	0
YL-HCX	0.132962	0.134287	0.114823	0.118807	0.135631	0.0967451	0.14411	0.119943	0.129762	0.122811	0.129873	0.110608	0.1251	0.108141	0.108298	0.134391	0.128217	0.11928	0.138001	0.100619	0.150604	0.139247	0.114493	0.139214	0.119668	0.133649	0.1266	0.0779892	0.112646	0.11593	0.0988663	0.0709276	0.096878	0.106823	0.152718	0.0744833	0.1298	0.0708919	0.161709	0.0853186	0.134529	0.10066	0.0864893	0.200725	0.0711168	0.0881491	0.138222	0.0979529	0
GS-AKS	0.0872961	0.0745926	0.0620773	0.0549869	0.0717485	0.0426288	0.0666662	0.0524648	0.0586385	0.0524444	0.065054	0.049246	0.0622849	0.0522627	0.0554583	0.108536	0.0628391	0.0599358	0.0668354	0.0562407	0.0917366	0.0882091	0.0565572	0.0785795	0.0653171	0.0702422	0.145747	0.094014	0.137672	0.145158	0.141479	0.0907825	0.122681	0.105921	0.175514	0.0886869	0.117602	0.0481808	0.119528	0.0788318	0.11651	0.15681	0.109217	0.220015	0.0927263	0.0860398	0.139253	0.133173	0.13447
GS-DHX	0.0770008	0.0617425	0.0561454	0.0480257	0.0616423	0.0360267	0.0727177	0.0455915	0.0567159	0.0498321	0.0527108	0.0436995	0.0527535	0.0439421	0.04777	0.104073	0.0578807	0.0494283	0.0586908	0.0457676	0.0915281	0.0862117	0.0553795	0.0764942	0.0537198	0.0631839	0.163203	0.0900094	0.140653	0.132995	0.136313	0.0843347	0.120553	0.117881	0.184581	0.0866109	0.122671	0.0412422	0.108056	0.0842753	0.116747	0.146001	0.0991406	0.206209	0.0964759	0.0830928	0.129334	0.133991	0.134841
GS-GZX	0.0710812	0.056845	0.0539473	0.0507126	0.0540508	0.0397605	0.0655366	0.0460945	0.0499503	0.0516111	0.0545949	0.0512026	0.0491762	0.0481327	0.0435525	0.0996398	0.0503869	0.0526138	0.0599574	0.0488517	0.0847102	0.0656396	0.050911	0.0556117	0.055652	0.0577341	0.125448	0.0763958	0.0888762	0.110717	0.11271	0.0686306	0.0856259	0.068293	0.156384	0.0679826	0.0881264	0.0519573	0.082986	0.0624276	0.105133	0.120934	0.0721773	0.148292	0.0780351	0.069316	0.0924685	0.103325	0.110765
GS-JTX	0.0539638	0.0293131	0.0341844	0.0159727	0.020212	0.0120488	0.0314449	0.0172833	0.014869	0.0203441	0.0196937	0.0159624	0.0159076	0.0187818	0.0180335	0.0888393	0.0185437	0.0255517	0.0266027	0.0303667	0.0609702	0.0496204	0.0285713	0.0281786	0.0319694	0.0345889	0.164326	0.111637	0.128334	0.154181	0.153421	0.0992845	0.122768	0.107131	0.183913	0.0973541	0.126059	0.0551535	0.0813421	0.0916708	0.13409	0.155924	0.104234	0.179431	0.106219	0.0907322	0.11728	0.1424	0.140196
GS-MQX	0.131933	0.117041	0.0952342	0.0881821	0.107019	0.0670069	0.119817	0.0867625	0.105482	0.102807	0.0898565	0.0792229	0.0875279	0.075435	0.0832784	0.142221	0.106851	0.0999485	0.106892	0.0852011	0.142467	0.141046	0.0947411	0.119097	0.0964875	0.114071	0.249856	0.147202	0.205985	0.205054	0.187349	0.137693	0.190904	0.190171	0.25544	0.147524	0.206864	0.0711123	0.172658	0.139693	0.174333	0.176118	0.155821	0.278842	0.144401	0.136922	0.192502	0.195585	0.19854
NMG-EJN	0.0568885	0.0349575	0.0457208	0.0412456	0.039041	0.0323098	0.0484166	0.0351135	0.0341214	0.037535	0.0449194	0.0418886	0.0413617	0.0418089	0.0369236	0.0939731	0.0341261	0.0365847	0.0455864	0.048377	0.0513606	0.049921	0.0407857	0.0398005	0.0406153	0.0435033	0.0684388	0.0472124	0.0475611	0.0662787	0.0838302	0.0363809	0.043792	0.0363658	0.116298	0.0366401	0.0491666	0.0442411	0.0553126	0.0343673	0.0790195	0.100678	0.0362309	0.0964898	0.0477661	0.0444792	0.0622349	0.0550026	0.067898
NMG-SZWQ	0.152865	0.138148	0.120196	0.116175	0.139653	0.0866641	0.153673	0.105071	0.136782	0.120888	0.115857	0.0889926	0.1195	0.092906	0.104435	0.169445	0.125328	0.122705	0.134462	0.0985909	0.190466	0.15862	0.118302	0.15475	0.11148	0.144344	0.274233	0.179366	0.252581	0.231642	0.209436	0.177228	0.218211	0.238799	0.277579	0.186417	0.231852	0.096297	0.221401	0.185332	0.193699	0.189184	0.200043	0.350757	0.182276	0.181402	0.232961	0.220048	0.231616
NX-ZW	0.0709556	0.0701639	0.0456081	0.0509699	0.0612674	0.0344628	0.0723146	0.0438679	0.0522649	0.0538951	0.0496047	0.0460659	0.0479007	0.0435345	0.0427246	0.0827014	0.056922	0.0518848	0.066118	0.0442359	0.082019	0.0686549	0.0431124	0.06282	0.0511699	0.0647121	0.145951	0.0746929	0.109205	0.113051	0.0975114	0.0611762	0.101289	0.10119	0.180002	0.0730086	0.116113	0.040399	0.114424	0.0691841	0.133073	0.114055	0.078071	0.1968	0.0708106	0.0686536	0.142333	0.112187	0.118634
QH-GEM	0.179242	0.163463	0.142975	0.148446	0.158612	0.115266	0.16883	0.14053	0.149464	0.148811	0.149771	0.130993	0.148414	0.133698	0.132771	0.196087	0.146813	0.144141	0.168167	0.130327	0.188845	0.171387	0.150766	0.169029	0.147226	0.160511	0.243966	0.171555	0.225854	0.24377	0.207546	0.169455	0.221037	0.20964	0.234625	0.187078	0.195497	0.116953	0.195635	0.164577	0.211554	0.238747	0.197599	0.343105	0.175046	0.172843	0.240356	0.21245	0.212072
[truncated: 9 more columns]

## Sheet: Table S9
	Table S9 Genetic differentiation coefficients among P. pruinosa populations
ID	AKS-ALE	AKS-AWTX	AKS-KCX	AKS-KPX	AKS-SYX	BZ-LTX	BZ-QMX	BZ-YLX	HT-CLX	HT-LPX	HT-MFX	HT-MYX	HT-PSX	HT-YTX	KS-BCX	KS-MGTX	KS-SCX	KS-SLX	KS-YJSX	KS-ZPX	KZ-AKTX	YL-CX	YL-KKDL	YL-NLKX
AKS-ALE	0
AKS-AWTX	0.0881185	0
AKS-KCX	0.129166	0.0644625	0
AKS-KPX	0.0645146	0.0514854	0.0682378	0
AKS-SYX	0.0722211	0.0527997	0.0491244	0.0655379	0
BZ-LTX	0.108765	0.0683546	0.145362	0.0864806	0.0685783	0
BZ-QMX	0.197553	0.253413	0.314904	0.227779	0.231024	0.310469	0
BZ-YLX	0.184917	0.128105	0.195438	0.138858	0.105744	0.205824	0.371421	0
HT-CLX	0.100074	0.0774636	0.0671057	0.0975195	0.0884626	0.0961657	0.234496	0.150137	0
HT-LPX	0.0759958	0.0526271	0.0792336	0.0676258	0.0681102	0.0862948	0.259323	0.152645	0.105611	0
HT-MFX	0.117181	0.0783396	0.113122	0.0902313	0.0846798	0.11413	0.288277	0.147149	0.122784	0.0900054	0
HT-MYX	0.0863008	0.0482541	0.06273	0.0652224	0.0569287	0.0722425	0.254825	0.129456	0.0915195	0.0500669	0.0750535	0
HT-PSX	0.103828	0.0578721	0.0986393	0.0596666	0.0657797	0.110889	0.282628	0.164986	0.0918812	0.072769	0.110153	0.0539671	0
HT-YTX	0.0711351	0.0837933	0.0901382	0.0712673	0.0960624	0.0888056	0.179865	0.14827	0.106578	0.0752865	0.0874851	0.0788929	0.0825195	0
KS-BCX	0.0661972	0.0423726	0.0382008	0.0453217	0.0465809	0.0491454	0.197857	0.0889768	0.0799351	0.0455544	0.071916	0.0444267	0.0370943	0.0750366	0
KS-MGTX	0.058972	0.04181	0.0353284	0.0448706	0.0481902	0.0413329	0.193436	0.0854421	0.0829844	0.0397827	0.0616631	0.0324311	0.0350793	0.0690621	0.0392277	0
KS-SCX	0.0792782	0.0585831	0.103523	0.0649394	0.0606137	0.108615	0.246025	0.168305	0.0970275	0.0590616	0.0989505	0.0587482	0.081947	0.0704455	0.0361648	0.0327649	0
KS-SLX	0.106023	0.056095	0.0623275	0.0771242	0.0681898	0.0815855	0.272991	0.113617	0.107269	0.0581015	0.0687929	0.0550258	0.0695224	0.08913	0.0540976	0.0435012	0.0695429	0
KS-YJSX	0.125094	0.0858884	0.126767	0.0956602	0.0661963	0.139511	0.324533	0.168169	0.115675	0.0956787	0.111112	0.078074	0.108346	0.103567	0.058542	0.0530464	0.12059	0.0827992	0
KS-ZPX	0.0802863	0.0605881	0.0759692	0.0662988	0.0542565	0.092611	0.269599	0.139152	0.0927938	0.0691442	0.10334	0.0593454	0.0630422	0.0930195	0.0331977	0.0393644	0.0668162	0.0694401	0.104318	0
KZ-AKTX	0.161461	0.111237	0.172003	0.133467	0.104973	0.186759	0.367799	0.205539	0.133843	0.122899	0.152767	0.115762	0.139857	0.150108	0.0854663	0.0789217	0.154529	0.110352	0.137545	0.122612	0
YL-CX	0.126124	0.0886387	0.0968429	0.104537	0.0818751	0.109843	0.31826	0.15849	0.114622	0.103969	0.127859	0.0885025	0.116721	0.131377	0.0658907	0.0744283	0.105217	0.0902908	0.102474	0.0970361	0.155813	0
YL-KKDL	0.136849	0.0778479	0.175765	0.0956705	0.077519	0.177534	0.335957	0.246057	0.0921369	0.108096	0.162839	0.0880571	0.104265	0.119092	0.0606375	0.055504	0.100407	0.0930372	0.164985	0.0910732	0.20228	0.108954	0
YL-NLKX	0.186962	0.121319	0.224794	0.146594	0.128573	0.223876	0.397355	0.306295	0.142684	0.142168	0.175045	0.128792	0.155881	0.164064	0.0935546	0.0821567	0.149407	0.117566	0.204525	0.12697	0.211866	0.129363	0.183191	0
